# Supplementary material for: Lf2 is a knotted homeobox regulator that modulates leaflet number in soybean
Source: Plant J. 2026 Jan 12;125(1):e70658. doi: 10.1111/tpj.70658 (PMC12795305; doi:10.1111/tpj.70658)
Supplement: Supplementary file 11 — Table S2. SNP Markers in the BSA Region from publicly available resequencing data showing that the introgression of T255 DNA cannot be seen due to the close relationship among Clark and Hawkeye. [file TPJ-125-0-s013.xlsx]

## Sheet: Sheet1
Table S2. SNP Markers in the BSA region from publicly available resequencing data.
rs#	Alleles	Chrom	Position	LS73-1087	T255	Clark	Hawkeye
ss715609805	C/T	GM11	19013507	C	C	C	C
ss715609802	C/A	GM11	19028206	C	C	C	C
ss715609800	A/G	GM11	19062168	A	A	A	A
ss715609797	T/C	GM11	19155855	T	T	T	T
ss715609794	T/C	GM11	19221565	T	T	T	T
ss715609791	C/T	GM11	19345758	C	C	C	C
ss715609790	T/C	GM11	19460342	T	T	T	T
ss715609786	T/C	GM11	19529818	T	T	T	T
ss715609781	A/G	GM11	19622661	A	A	A	A
ss715609778	C/A	GM11	19703376	C	C	C	C
ss715609776	A/G	GM11	19745317	A	A	A	A
ss715609775	C/A	GM11	19814746	C	C	C	C
ss715609774	A/G	GM11	19853949	A	A	A	A
ss715609773	T/C	GM11	19878907	T	T	T	T
ss715609772	C/T	GM11	19894562	C	C	C	C
ss715609771	A/C	GM11	19913660	A	A	A	A
